# Supplementary material for: Dose-Dependent Effects in Plasma Oncotherapy: Critical In Vivo Immune Responses Missed by In Vitro Studies
Source: Biomolecules. 2023 Apr 21;13(4):707. doi: 10.3390/biom13040707 (PMC10136314; doi:10.3390/biom13040707)
Supplement: Supplementary file 1 [file biomolecules-13-00707-s001.zip]

Archive with 1 entries (1 files):
- biomolecules-2241539-supplementary.pdf
